# Supplementary material for: Analyzing the Differential Impact of Semen Preparation Methods on the Outcomes of Assisted Reproductive Techniques
Source: Biomedicines. 2023 Feb 6;11(2):467. doi: 10.3390/biomedicines11020467 (PMC9953211; doi:10.3390/biomedicines11020467)
Supplement: Supplementary file 1 [file biomedicines-11-00467-s001.zip]

Archive with 1 entries (1 files):
- biomedicines-2151987-supplementary.pdf
